# Supplementary material for: Assessing genomic diversity and signatures of selection in Pinan cattle using whole-genome sequencing data
Source: BMC Genomics. 2022 Jun 21;23:460. doi: 10.1186/s12864-022-08645-y (PMC9215082; doi:10.1186/s12864-022-08645-y)
Supplement: Supplementary file 2 — Additional file 2: Table S1. Summary of sequencing data. Table S2. List of additional cattle samples for analysis of genetic background in Pinan cattle. Table S3. Distribution of SNPs identified in cattle breeds within various genomic regions annotated by ANNOVAR. Only the breeds with a sample size no less than 5 were calculated in the table. Table S4. CV error corresponding to different K values. Table S5. 92 selective signal candidate regions identified by DCMS. [file 12864_2022_8645_MOESM2_ESM.xlsx]

## Sheet: Table S1
Table S1. Summary of sequencing data.
Sample_ID	Accession_number	Total reads	Mapped reads	Mapping rate	Mean depth (X)	Sample origin place		sequencing platform
PN_1	SRR13607116	164278990	163763242	0.9969	8.8144	Xinye,Henan,China		Illumina HiSeq 2000
PN_2	SRR13607115	166981821	166421082	0.9966	8.9617	Xinye,Henan,China		Illumina HiSeq 2000
PN_3	SRR13607134	190015564	189359081	0.9965	10.2053	Xinye,Henan,China		Illumina HiSeq 2000
PN_4	SRR13607123	177513641	176379845	0.9936	9.4912	Xinye,Henan,China		Illumina HiSeq 2000
PN_5	SRR13607122	180914477	180353042	0.9969	9.7264	Xinye,Henan,China		Illumina HiSeq 2000
PN_6	SRR13607121	190486654	189969588	0.9973	10.236	Xinye,Henan,China		Illumina HiSeq 2000
PN_7	SRR13607120	188272442	187639648	0.9966	10.114	Xinye,Henan,China		Illumina HiSeq 2000
PN_8	SRR13607119	183559293	182690582	0.9953	9.848	Xinye,Henan,China		Illumina HiSeq 2000
PN_9	SRR13607118	192649522	191575921	0.9944	10.3386	Xinye,Henan,China		Illumina HiSeq 2000
PN_10	SRR13607117	191741794	191163268	0.997	10.2973	Xinye,Henan,China		Illumina HiSeq 2000
PN_11	SRR13607114	180666581	179975760	0.9962	9.7014	Xinye,Henan,China		Illumina HiSeq 2000
PN_12	SRR13607113	189411434	188353167	0.9944	10.153	Xinye,Henan,China		Illumina HiSeq 2000
PN_13	SRR13607142	178200568	177547464	0.9963	9.568	Xinye,Henan,China		Illumina HiSeq 2000
PN_14	SRR13607141	163360969	162649686	0.9956	8.7371	Xinye,Henan,China		Illumina HiSeq 2000
PN_15	SRR13607140	190079332	189291083	0.9959	10.217	Xinye,Henan,China		Illumina HiSeq 2000
PN_16	SRR13607139	181385248	180884707	0.9972	9.741	Xinye,Henan,China		Illumina HiSeq 2000
PN_17	SRR13607138	186356845	185770764	0.9969	10.02	Xinye,Henan,China		Illumina HiSeq 2000
PN_18	SRR13607137	189302310	188753824	0.9971	10.1814	Xinye,Henan,China		Illumina HiSeq 2000
PN_19	SRR13607136	181625353	181066294	0.9969	9.7704	Xinye,Henan,China		Illumina HiSeq 2000
PN_20	SRR13607135	181329987	180744783	0.9968	9.7568	Xinye,Henan,China		Illumina HiSeq 2000
PN_21	SRR13607133	191571135	190884177	0.9964	10.2972	Xinye,Henan,China		Illumina HiSeq 2000
PN_22	SRR13607132	175555159	174854623	0.996	9.4337	Xinye,Henan,China		Illumina HiSeq 2000
PN_23	SRR13607131	171220225	170474870	0.9956	9.1962	Xinye,Henan,China		Illumina HiSeq 2000
PN_24	SRR13607130	168869859	168275313	0.9965	9.0739	Xinye,Henan,China		Illumina HiSeq 2000
PN_25	SRR13607129	180541331	179827740	0.996	9.6935	Xinye,Henan,China		Illumina HiSeq 2000
PN_26	SRR13607128	170065510	169353490	0.9958	9.1326	Xinye,Henan,China		Illumina HiSeq 2000
PN_27	SRR13607127	186515216	185942180	0.9969	10.035	Xinye,Henan,China		Illumina HiSeq 2000
PN_28	SRR13607126	162937862	162494589	0.9973	8.7591	Xinye,Henan,China		Illumina HiSeq 2000
PN_29	SRR13607125	175938437	175011112	0.9947	9.4266	Xinye,Henan,China		Illumina HiSeq 2000
PN_30	SRR13607124	170988852	169915776	0.9937	9.1686	Xinye,Henan,China		Illumina HiSeq 2000

## Sheet: Table S2
Table S2. List of additional cattle samples for analysis of genetic background in Pinan cattle.
Sample ID	Accession number	Breed	Group	BioProject	Sample origin place	sequencing platform
SRR1346376	SRR1346376	Angus	European taurine	PRJNA176557	Aberdeenshire, Scotland, UK	Illumina HiSeq 2000
SRR1348573	SRR1348573	Angus	European taurine	PRJNA176557	Aberdeenshire, Scotland, UK	Illumina HiSeq 2000
SRR1355237	SRR1355237	Angus	European taurine	PRJNA176557	Aberdeenshire, Scotland, UK	Illumina HiSeq 2000
SRR1365129	SRR1365129	Angus	European taurine	PRJNA176557	Aberdeenshire, Scotland, UK	Illumina HiSeq 2000
SRR1365144	SRR1365144	Angus	European taurine	PRJNA176557	Aberdeenshire, Scotland, UK	Illumina HiSeq 2000
SRR1425124	SRR1425124	Angus	European taurine	PRJNA176557	Aberdeenshire, Scotland, UK	Illumina HiSeq 2000
SRR1525582	SRR1525582	Angus	European taurine	PRJNA176557	Aberdeenshire, Scotland, UK	Illumina HiSeq 2000
SRR1525583	SRR1525583	Angus	European taurine	PRJNA176557	Aberdeenshire, Scotland, UK	Illumina HiSeq 2000
SRR1525686	SRR1525686	Angus	European taurine	PRJNA176557	Aberdeenshire, Scotland, UK	Illumina HiSeq 2000
SRR1525687	SRR1525687	Angus	European taurine	PRJNA176557	Aberdeenshire, Scotland, UK	Illumina HiSeq 2000
SRR1525688	SRR1525688	Angus	European taurine	PRJNA176557	Aberdeenshire, Scotland, UK	Illumina HiSeq 2000
SRR1343160	SRR1343160	Hereford	European taurine	PRJNA176557	Hereford, UK	Illumina HiSeq 2000
SRR1346382	SRR1346382	Hereford	European taurine	PRJNA176557	Hereford, UK	Illumina HiSeq 2000
SRR1346383	SRR1346383	Hereford	European taurine	PRJNA176557	Hereford, UK	Illumina HiSeq 2000
SRR1346385	SRR1346385	Hereford	European taurine	PRJNA176557	Hereford, UK	Illumina HiSeq 2000
SRR1346387	SRR1346387	Hereford	European taurine	PRJNA176557	Hereford, UK	Illumina HiSeq 2000
SRR1365124	SRR1365124	Hereford	European taurine	PRJNA176557	Hereford, UK	Illumina HiSeq 2000
SRR1365126	SRR1365126	Hereford	European taurine	PRJNA176557	Hereford, UK	Illumina HiSeq 2000
SRR1365128	SRR1365128	Hereford	European taurine	PRJNA176557	Hereford, UK	Illumina HiSeq 2000
SRR1365131	SRR1365131	Hereford	European taurine	PRJNA176557	Hereford, UK	Illumina HiSeq 2000
SRR1365137	SRR1365137	Hereford	European taurine	PRJNA176557	Hereford, UK	Illumina HiSeq 2000
SRR1343172	SRR1343172	Red Angus	European taurine	PRJNA176557	Aberdeenshire, Scotland, UK	Illumina HiSeq 2000
SRR1355239	SRR1355239	Red Angus	European taurine	PRJNA176557	Aberdeenshire, Scotland, UK	Illumina HiSeq 2000
SRR1365103	SRR1365103	Red Angus	European taurine	PRJNA176557	Aberdeenshire, Scotland, UK	Illumina HiSeq 2000
SRR1365113	SRR1365113	Red Angus	European taurine	PRJNA176557	Aberdeenshire, Scotland, UK	Illumina HiSeq 2000
SRR1525580	SRR1525580	Red Angus	European taurine	PRJNA176557	Aberdeenshire, Scotland, UK	Illumina HiSeq 2000
SRR1525581	SRR1525581	Red Angus	European taurine	PRJNA176557	Aberdeenshire, Scotland, UK	Illumina HiSeq 2000
SRR1525600	SRR1525600	Red Angus	European taurine	PRJNA176557	Aberdeenshire, Scotland, UK	Illumina HiSeq 2000
SRR1525613	SRR1525613	Red Angus	European taurine	PRJNA176557	Aberdeenshire, Scotland, UK	Illumina HiSeq 2000
SRR1525614	SRR1525614	Red Angus	European taurine	PRJNA176557	Aberdeenshire, Scotland, UK	Illumina HiSeq 2000
SRR1343166	SRR1343166	Gelbvieh	Eurasian taurine	PRJNA176557	München, Bavaria, Germany	Illumina HiSeq 2000
SRR1355236	SRR1355236	Gelbvieh	Eurasian taurine	PRJNA176557	München, Bavaria, Germany	Illumina HiSeq 2000
SRR1365112	SRR1365112	Gelbvieh	Eurasian taurine	PRJNA176557	München, Bavaria, Germany	Illumina HiSeq 2000
SRR1346388	SRR1346388	Gelbvieh	Eurasian taurine	PRJNA176557	München, Bavaria, Germany	Illumina HiSeq 2000
SRR1348575	SRR1348575	Gelbvieh	Eurasian taurine	PRJNA176557	München, Bavaria, Germany	Illumina HiSeq 2000
SRR1425154	SRR1425154	Gelbvieh	Eurasian taurine	PRJNA176557	München, Bavaria, Germany	Illumina HiSeq 2000
SRR3497161	SRR3497161	Jersey	Eurasian taurine	PRJNA277147	Channel Island of Jersey, UK	Illumina HiSeq 2000
SRR3497162	SRR3497162	Jersey	Eurasian taurine	PRJNA277147	Channel Island of Jersey, UK	Illumina HiSeq 2000
SRR3497451	SRR3497451	Jersey	Eurasian taurine	PRJNA277147	Channel Island of Jersey, UK	Illumina HiSeq 2000
SRR3497462	SRR3497462	Jersey	Eurasian taurine	PRJNA277147	Channel Island of Jersey, UK	Illumina HiSeq 2000
SRR3497464	SRR3497464	Jersey	Eurasian taurine	PRJNA277147	Channel Island of Jersey, UK	Illumina HiSeq 2000
SRR3497465	SRR3497465	Jersey	Eurasian taurine	PRJNA277147	Channel Island of Jersey, UK	Illumina HiSeq 2000
SRR3497466	SRR3497466	Jersey	Eurasian taurine	PRJNA277147	Channel Island of Jersey, UK	Illumina HiSeq 2000
SRR3497467	SRR3497467	Jersey	Eurasian taurine	PRJNA277147	Channel Island of Jersey, UK	Illumina HiSeq 2000
SRR3497611	SRR3497611	Jersey	Eurasian taurine	PRJNA277147	Channel Island of Jersey, UK	Illumina HiSeq 2000
SRR3497613	SRR3497613	Jersey	Eurasian taurine	PRJNA277147	Channel Island of Jersey, UK	Illumina HiSeq 2000
SRR1365134	SRR1365134	Limousin	Eurasian taurine	PRJNA176557	Limousin, France	Illumina HiSeq 2000
SRR1525617	SRR1525617	Simmental	Eurasian taurine	PRJNA256210	Geneve, Switzerland	Illumina HiSeq 2000
SRR1525619	SRR1525619	Simmental	Eurasian taurine	PRJNA256210	Geneve, Switzerland	Illumina HiSeq 2000
SRR1525621	SRR1525621	Simmental	Eurasian taurine	PRJNA256210	Geneve, Switzerland	Illumina HiSeq 2000
SRR1525700	SRR1525700	Simmental	Eurasian taurine	PRJNA256210	Geneve, Switzerland	Illumina HiSeq 2000
SRR1525701	SRR1525701	Simmental	Eurasian taurine	PRJNA256210	Geneve, Switzerland	Illumina HiSeq 2000
SRR1525702	SRR1525702	Simmental	Eurasian taurine	PRJNA256210	Geneve, Switzerland	Illumina HiSeq 2000
SRR1525703	SRR1525703	Simmental	Eurasian taurine	PRJNA256210	Geneve, Switzerland	Illumina HiSeq 2000
SRR1525705	SRR1525705	Simmental	Eurasian taurine	PRJNA256210	Geneve, Switzerland	Illumina HiSeq 2000
SRR1525596	SRR1525596	Piedmontest	Eurasian taurine	PRJNA256210	Piedmontese, Italy	Illumina HiSeq 2000
SRR1525599	SRR1525599	Piedmontest	Eurasian taurine	PRJNA256210	Piedmontese, Italy	Illumina HiSeq 2000
SRR1525603	SRR1525603	Piedmontest	Eurasian taurine	PRJNA256210	Piedmontese, Italy	Illumina HiSeq 2000
SRR1525604	SRR1525604	Piedmontest	Eurasian taurine	PRJNA256210	Piedmontese, Italy	Illumina HiSeq 2000
SRR1525606	SRR1525606	Piedmontest	Eurasian taurine	PRJNA256210	Piedmontese, Italy	Illumina HiSeq 2000
SRR934415	SRR934415	Hanwoo	East Asian taurine	PRJNA210519	Chuncheon, Kangwon-do, Korea	Illumina HiSeq 2000
SRR934417	SRR934417	Hanwoo	East Asian taurine	PRJNA210519	Chuncheon, Kangwon-do, Korea	Illumina HiSeq 2000
SRR934418	SRR934418	Hanwoo	East Asian taurine	PRJNA210519	Chuncheon, Kangwon-do, Korea	Illumina HiSeq 2000
SRR934419	SRR934419	Hanwoo	East Asian taurine	PRJNA210519	Chuncheon, Kangwon-do, Korea	Illumina HiSeq 2000
SRR934432	SRR934432	Hanwoo	East Asian taurine	PRJNA210519	Chuncheon, Kangwon-do, Korea	Illumina HiSeq 2000
SRR934433	SRR934433	Hanwoo	East Asian taurine	PRJNA210519	Chuncheon, Kangwon-do, Korea	Illumina HiSeq 2000
SRR934435	SRR934435	Hanwoo	East Asian taurine	PRJNA210519	Chuncheon, Kangwon-do, Korea	Illumina HiSeq 2000
Mishima01	DRR001762,72,74	Mishima	East Asian taurine	PRJDB2660	Mishima Island, Japan	Illumina HiSeq 2000
Mishima02	DRR001768,75,82	Mishima	East Asian taurine	PRJDB2660	Mishima Island, Japan	Illumina HiSeq 2000
Mishima03	DRR001764,66	Mishima	East Asian taurine	PRJDB2660	Mishima Island, Japan	Illumina HiSeq 2000
Mishima04	DRR001767,73	Mishima	East Asian taurine	PRJDB2660	Mishima Island, Japan	Illumina HiSeq 2000
Mishima05	DRR001768,75,82	Mishima	East Asian taurine	PRJDB2660	Mishima Island, Japan	Illumina HiSeq 2000
Mishima06	DRR001769,76,79	Mishima	East Asian taurine	PRJDB2660	Mishima Island, Japan	Illumina HiSeq 2000
Mishima07	DRR001770,77,80	Mishima	East Asian taurine	PRJDB2660	Mishima Island, Japan	Illumina HiSeq 2000
Mishima08	DRR001771,78,81	Mishima	East Asian taurine	PRJDB2660	Mishima Island, Japan	Illumina HiSeq 2000
Xizang11	SRR6024571, SRR5507249	Tibetan	East Asian taurine	PRJNA379859	Changdu,Xizang, China	Illumina HiSeq 2000
Xizang17	SRR6024572,SRR5507248	Tibetan	East Asian taurine	PRJNA379859	Changdu,Xizang, China	Illumina HiSeq 2000
Xizang19	SRR5507247	Tibetan	East Asian taurine	PRJNA379859	Changdu,Xizang, China	Illumina HiSeq 2000
Xizang21	SRR5507246	Tibetan	East Asian taurine	PRJNA379859	Changdu,Xizang, China	Illumina HiSeq 2000
Xizang22	SRR5507245	Tibetan	East Asian taurine	PRJNA379859	Changdu,Xizang, China	Illumina HiSeq 2000
MG1	SRR5507267	Mongolia	East Asian taurine	PRJNA379859	Kuerl,Bayingolin,Xinjiang,China	Illumina HiSeq 2000
MG2	SRR5507266	Mongolia	East Asian taurine	PRJNA379859	Kuerl,Bayingolin,Xinjiang,China	Illumina HiSeq 2000
MG3	SRR5507265	Mongolia	East Asian taurine	PRJNA379859	Kuerl,Bayingolin,Xinjiang,China	Illumina HiSeq 2000
MG4	SRR5507264	Mongolia	East Asian taurine	PRJNA379859	Kuerl,Bayingolin,Xinjiang,China	Illumina HiSeq 2000
MG5	SRR5507263	Mongolia	East Asian taurine	PRJNA379859	Kuerl,Bayingolin,Xinjiang,China	Illumina HiSeq 2000
Sha3b	SRR6936540	Sahiwal	Indian indicine	PRJNA379859	Sahiwal, Punjab, Pakistan	Illumina HiSeq 2000
Thar1	SRR6936538	Tharparkar	Indian indicine	PRJNA379859	Tharparkar, Sindh, Pakistan	Illumina HiSeq 2000
Har03	SRR6936539	Hariana	Indian indicine	PRJNA379859	Gurgaon, Haryana, India	Illumina HiSeq 2000
SRR2016762	SRR2016762	Nelore	Indian indicine	PRJNA277147	Nelore, Andhra, India	Illumina HiSeq 2000
SRR2016752	SRR2016752	Gir	Indian indicine	PRJNA277147	Amblash, Gujarat, India	Illumina HiSeq 2000
SRR2016754	SRR2016754	Gir	Indian indicine	PRJNA277147	Amblash, Gujarat, India	Illumina HiSeq 2000
zebu_ypr115	SRR6423815,SRR6423816	Indian	Indian indicine	PRJNA422979	Indian	Illumina HiSeq 2000
WN4	SRR6024573,SRR5507199	Wannan	Chinese indicine	PRJNA379859	Jixi, Anhui, China	Illumina HiSeq 2000
WN8	SRR6024574,SRR5507198	Wannan	Chinese indicine	PRJNA379859	Jixi, Anhui, China	Illumina HiSeq 2000
WN9	SRR5507197	Wannan	Chinese indicine	PRJNA379859	Jixi, Anhui, China	Illumina HiSeq 2000
WN10	SRR5507196	Wannan	Chinese indicine	PRJNA379859	Jixi, Anhui, China	Illumina HiSeq 2000
WN11	SRR5507195	Wannan	Chinese indicine	PRJNA379859	Jixi, Anhui, China	Illumina HiSeq 2000
JXGF1	SRR5507286	Guangfeng	Chinese indicine	PRJNA379859	Guangfeng, Shangrao, Jiangxi, China	Illumina HiSeq 2000
JXGF2	SRR5507285	Guangfeng	Chinese indicine	PRJNA379859	Guangfeng, Shangrao, Jiangxi, China	Illumina HiSeq 2000
JXGF3	SRR5507284	Guangfeng	Chinese indicine	PRJNA379859	Guangfeng, Shangrao, Jiangxi, China	Illumina HiSeq 2000
JXGF4	SRR5507283	Guangfeng	Chinese indicine	PRJNA379859	Guangfeng, Shangrao, Jiangxi, China	Illumina HiSeq 2000
JXJA1	SRR5507282	Ji'an	Chinese indicine	PRJNA379859	Ji’an, Jiangxi, China	Illumina HiSeq 2000
JXJA2	SRR5507281	Ji'an	Chinese indicine	PRJNA379859	Ji’an, Jiangxi, China	Illumina HiSeq 2000
JXJA3	SRR5507280	Ji'an	Chinese indicine	PRJNA379859	Ji’an, Jiangxi, China	Illumina HiSeq 2000
JXJA4	SRR5507279	Ji'an	Chinese indicine	PRJNA379859	Ji’an, Jiangxi, China	Illumina HiSeq 2000
HN12	SRR5507190	Leiqiong	Chinese indicine	PRJNA379859	Leizhou, Guangdong,China	Illumina HiSeq 2000
HN5	SRR5507189	Leiqiong	Chinese indicine	PRJNA379859	Leizhou, Guangdong,China	Illumina HiSeq 2000
LZ15	SRR5507188	Leiqiong	Chinese indicine	PRJNA379859	Leizhou, Guangdong,China	Illumina HiSeq 2000
JXJJ1	SRR5507278	Jinjiang	Chinese indicine	PRJNA379859	Jinjiang,Jiangxi,China	Illumina HiSeq 2000
JXJJ2	SRR5507276	Jinjiang	Chinese indicine	PRJNA379859	Jinjiang,Jiangxi,China	Illumina HiSeq 2000
JXJJ3	SRR5507275	Jinjiang	Chinese indicine	PRJNA379859	Jinjiang,Jiangxi,China	Illumina HiSeq 2000
JXJJ4	SRR5507274	Jinjiang	Chinese indicine	PRJNA379859	Jinjiang,Jiangxi,China	Illumina HiSeq 2000
FDES190465055	SRR11875159	Jiaxian Red	Corssbreed	PRJNA634989	Jiaxian,Henan,China	Illumina HiSeq 2000
FDES190465056	SRR11875158	Jiaxian Red	Corssbreed	PRJNA634989	Jiaxian,Henan,China	Illumina HiSeq 2000
FDES190465057	SRR11875147	Jiaxian Red	Corssbreed	PRJNA634989	Jiaxian,Henan,China	Illumina HiSeq 2000
FDES190465058	SRR11875136	Jiaxian Red	Corssbreed	PRJNA634989	Jiaxian,Henan,China	Illumina HiSeq 2000
FDES190465059	SRR11875135	Jiaxian Red	Corssbreed	PRJNA634989	Jiaxian,Henan,China	Illumina HiSeq 2000
FDES190465060	SRR11875134	Jiaxian Red	Corssbreed	PRJNA634989	Jiaxian,Henan,China	Illumina HiSeq 2000
FDES190465061	SRR11875133	Jiaxian Red	Corssbreed	PRJNA634989	Jiaxian,Henan,China	Illumina HiSeq 2000
FDES190465062	SRR11875132	Jiaxian Red	Corssbreed	PRJNA634989	Jiaxian,Henan,China	Illumina HiSeq 2000
FDES190465063	SRR11875131	Jiaxian Red	Corssbreed	PRJNA634989	Jiaxian,Henan,China	Illumina HiSeq 2000
FDES190465064	SRR11875130	Jiaxian Red	Corssbreed	PRJNA634989	Jiaxian,Henan,China	Illumina HiSeq 2000
FDES190465065	SRR11875157	Jiaxian Red	Corssbreed	PRJNA634989	Jiaxian,Henan,China	Illumina HiSeq 2000
FDES190465066	SRR11875156	Jiaxian Red	Corssbreed	PRJNA634989	Jiaxian,Henan,China	Illumina HiSeq 2000
FDES190465067	SRR11875155	Jiaxian Red	Corssbreed	PRJNA634989	Jiaxian,Henan,China	Illumina HiSeq 2000
FDES190465068	SRR11875154	Jiaxian Red	Corssbreed	PRJNA634989	Jiaxian,Henan,China	Illumina HiSeq 2000
FDES190465069	SRR11875153	Jiaxian Red	Corssbreed	PRJNA634989	Jiaxian,Henan,China	Illumina HiSeq 2000
FDES190465070	SRR11875152	Jiaxian Red	Corssbreed	PRJNA634989	Jiaxian,Henan,China	Illumina HiSeq 2000
FDES190465071	SRR11875151	Jiaxian Red	Corssbreed	PRJNA634989	Jiaxian,Henan,China	Illumina HiSeq 2000
FDES190465072	SRR11875150	Jiaxian Red	Corssbreed	PRJNA634989	Jiaxian,Henan,China	Illumina HiSeq 2000
FDES190465073	SRR11875149	Jiaxian Red	Corssbreed	PRJNA634989	Jiaxian,Henan,China	Illumina HiSeq 2000
FDES190465074	SRR11875148	Jiaxian Red	Corssbreed	PRJNA634989	Jiaxian,Henan,China	Illumina HiSeq 2000
FDES190465075	SRR11875146	Jiaxian Red	Corssbreed	PRJNA634989	Jiaxian,Henan,China	Illumina HiSeq 2000
FDES190465076	SRR11875145	Jiaxian Red	Corssbreed	PRJNA634989	Jiaxian,Henan,China	Illumina HiSeq 2000
FDES190465077	SRR11875144	Jiaxian Red	Corssbreed	PRJNA634989	Jiaxian,Henan,China	Illumina HiSeq 2000
FDES190465078	SRR11875143	Jiaxian Red	Corssbreed	PRJNA634989	Jiaxian,Henan,China	Illumina HiSeq 2000
FDES190465079	SRR11875142	Jiaxian Red	Corssbreed	PRJNA634989	Jiaxian,Henan,China	Illumina HiSeq 2000
FDES190465080	SRR11875141	Jiaxian Red	Corssbreed	PRJNA634989	Jiaxian,Henan,China	Illumina HiSeq 2000
FDES190465081	SRR11875140	Jiaxian Red	Corssbreed	PRJNA634989	Jiaxian,Henan,China	Illumina HiSeq 2000
FDES190465082	SRR11875139	Jiaxian Red	Corssbreed	PRJNA634989	Jiaxian,Henan,China	Illumina HiSeq 2000
FDES190465083	SRR11875138	Jiaxian Red	Corssbreed	PRJNA634989	Jiaxian,Henan,China	Illumina HiSeq 2000
FDES190465084	SRR11875137	Jiaxian Red	Corssbreed	PRJNA634989	Jiaxian,Henan,China	Illumina HiSeq 2000
SRR2016567	SRR2016567	Qinchuan	Corssbreed	PRJNA283480	Weinan,Shaanxi,China	Illumina HiSeq 2000
SRR2016570	SRR2016570	Qinchuan	Corssbreed	PRJNA283480	Weinan,Shaanxi,China	Illumina HiSeq 2000
SRR2016573	SRR2016573	Qinchuan	Corssbreed	PRJNA283480	Weinan,Shaanxi,China	Illumina HiSeq 2000
SRR2016574	SRR2016574	Qinchuan	Corssbreed	PRJNA283480	Weinan,Shaanxi,China	Illumina HiSeq 2000
SRR2016575	SRR2016575	Qinchuan	Corssbreed	PRJNA283480	Weinan,Shaanxi,China	Illumina HiSeq 2000
SRR2016576	SRR2016576	Qinchuan	Corssbreed	PRJNA283480	Weinan,Shaanxi,China	Illumina HiSeq 2000
SRR2016577	SRR2016577	Qinchuan	Corssbreed	PRJNA283480	Weinan,Shaanxi,China	Illumina HiSeq 2000
SRR2016578	SRR2016578	Qinchuan	Corssbreed	PRJNA283480	Weinan,Shaanxi,China	Illumina HiSeq 2000
SRR2016579	SRR2016579	Qinchuan	Corssbreed	PRJNA283480	Weinan,Shaanxi,China	Illumina HiSeq 2000
SRR2016580	SRR2016580	Qinchuan	Corssbreed	PRJNA283480	Weinan,Shaanxi,China	Illumina HiSeq 2000
SRR2016582	SRR2016582	Qinchuan	Corssbreed	PRJNA283480	Weinan,Shaanxi,China	Illumina HiSeq 2000
SRR2016583	SRR2016583	Qinchuan	Corssbreed	PRJNA283480	Weinan,Shaanxi,China	Illumina HiSeq 2000
SRR2016584	SRR2016584	Qinchuan	Corssbreed	PRJNA283480	Weinan,Shaanxi,China	Illumina HiSeq 2000
SRR2016585	SRR2016585	Qinchuan	Corssbreed	PRJNA283480	Weinan,Shaanxi,China	Illumina HiSeq 2000
SRR2016586	SRR2016586	Qinchuan	Corssbreed	PRJNA283480	Weinan,Shaanxi,China	Illumina HiSeq 2000
SRR2016587	SRR2016587	Qinchuan	Corssbreed	PRJNA283480	Weinan,Shaanxi,China	Illumina HiSeq 2000
SRR2016588	SRR2016588	Qinchuan	Corssbreed	PRJNA283480	Weinan,Shaanxi,China	Illumina HiSeq 2000
SRR2016589	SRR2016589	Qinchuan	Corssbreed	PRJNA283480	Weinan,Shaanxi,China	Illumina HiSeq 2000
SRR2016590	SRR2016590	Qinchuan	Corssbreed	PRJNA283480	Weinan,Shaanxi,China	Illumina HiSeq 2000
SRR2016591	SRR2016591	Qinchuan	Corssbreed	PRJNA283480	Weinan,Shaanxi,China	Illumina HiSeq 2000
SRR2016592	SRR2016592	Qinchuan	Corssbreed	PRJNA283480	Weinan,Shaanxi,China	Illumina HiSeq 2000
SRR2016593	SRR2016593	Qinchuan	Corssbreed	PRJNA283480	Weinan,Shaanxi,China	Illumina HiSeq 2000
SRR2016594	SRR2016594	Qinchuan	Corssbreed	PRJNA283480	Weinan,Shaanxi,China	Illumina HiSeq 2000
SRR2016595	SRR2016595	Qinchuan	Corssbreed	PRJNA283480	Weinan,Shaanxi,China	Illumina HiSeq 2000
SRR2016596	SRR2016596	Qinchuan	Corssbreed	PRJNA283480	Weinan,Shaanxi,China	Illumina HiSeq 2000
SRR2016597	SRR2016597	Qinchuan	Corssbreed	PRJNA283480	Weinan,Shaanxi,China	Illumina HiSeq 2000
SRR2016598	SRR2016598	Qinchuan	Corssbreed	PRJNA283480	Weinan,Shaanxi,China	Illumina HiSeq 2000
SRR2016599	SRR2016599	Qinchuan	Corssbreed	PRJNA283480	Weinan,Shaanxi,China	Illumina HiSeq 2000
SRR2016600	SRR2016600	Qinchuan	Corssbreed	PRJNA283480	Weinan,Shaanxi,China	Illumina HiSeq 2000
SRR2016601	SRR2016601	Qinchuan	Corssbreed	PRJNA283480	Weinan,Shaanxi,China	Illumina HiSeq 2000
NY_1	SRR5507237	Nanyang	Corssbreed	PRJNA379859	Nanyang,Henan,China	Illumina HiSeq 2000
NY_2	SRR5507236	Nanyang	Corssbreed	PRJNA379859	Nanyang,Henan,China	Illumina HiSeq 2000
NY_3	SRR5507235	Nanyang	Corssbreed	PRJNA379859	Nanyang,Henan,China	Illumina HiSeq 2000
NY_4	SRR5507234	Nanyang	Corssbreed	PRJNA379859	Nanyang,Henan,China	Illumina HiSeq 2000
NY_5	SRR5507233	Nanyang	Corssbreed	PRJNA379859	Nanyang,Henan,China	Illumina HiSeq 2000

## Sheet: Table S3
Table S3. Distribution of SNPs identified in cattle breeds within various genomic regions annotated by ANNOVAR. Only the breeds with a sample size no less than 5 were calculated in the table.
	Angus	Chinese	Gelbvieh	Hanwoo	Hereford	Indian	Jersey	Jiaxian	Mongolia	Nanyang	Piedmontese	Pinan	Qinchuan	Red Angus	Simmental	Tibetan
UTR5;UTR3	48	193	66	67	45	110	47	157	66	127	51	122	148	63	74	76
exonic	74926	13794357	90690	106174	83700	164605	73129	10912007	102818	9543316	78227	8627938	9780171	90558	97837	105490
intronic	3231385	260340	3947866	4619959	3675630	8424668	3058627	218075	4632789	187943	3560075	178198	194470	3893033	4220139	4682095
ncRNA_exonic	1235	3732	1450	1641	1235	2698	1083	3200	1601	2565	1251	2541	2851	1470	1519	1645
ncRNA_intronic	2254	8396	3035	2722	3148	6169	2146	7558	3446	6121	2614	5630	6826	3347	2691	3694
UTR3	62059	249718	343	89061	69448	147988	271	201422	88390	176720	291	161867	180675	74917	81331	89141
splicing	263	840	76114	371	323	554	58712	711	379	631	66639	627	651	320	353	381
upstream	56266	203958	68674	80322	62346	129220	53284	167116	77480	144386	61248	135003	149237	68248	73308	79672
ncRNA_splicing	3	5	2	5	3	7	2	3	5	4	1	3	6	3	3	4
exonic;splicing	27	63	33	35	28	34	19	52	29	48	24	48	47	26	29	33
UTR5	22350	83858	26834	31000	24527	50246	21094	68817	30180	59582	23279	55529	60677	26974	28637	31252
intergenic	5377648	22243428	6516061	7558714	6081651	13928870	5119940	17543898	7427219	15178188	5935857	13754771	15718960	6473571	6976931	7606305
downstream	59972	231060	74207	89016	67249	145806	57523	186606	85481	163782	66853	150382	169893	72850	79431	86665
upstream;downstream	1999	7390	2408	2936	2248	4313	1885	6002	2710	5329	2105	4835	5465	2445	2444	2855
stopgain	394	1104	453	537	397	805	401	966	494	817	401	776	866	481	513	528
unknown	3273	8781	3819	4347	3567	6620	3499	7280	3865	6162	3054	6328	6679	3803	3877	4123
nonsynonymous SNV	32371	99564	39138	45086	36180	64737	31824	86080	43133	73946	33574	71193	77061	39326	42419	43971
stoploss	57	187	70	82	73	116	61	172	81	144	67	138	142	73	78	76
synonymous SNV	38858	150767	47243	56157	43511	92361	37363	123629	55274	106922	41155	99811	109769	46901	50979	56825
Total	8890435	37087338	10807783	12582023	10071581	23005288	8447762	29315624	12452593	25468742	9798515	23077494	26270077	10707825	11564727	12689308

## Sheet: Table S4
Table S4. CV error corresponding to different K values.
K=2	0.27154
K=3	0.26726
K=4	0.26277
k=5	0.26242
k=6	0.26981
k=7	0.26669
k=8	0.27226

## Sheet: Table S5
Table S5. 92 selective signal candidate regions identified by DCMS.
CHROM	BIN_START	BIN_END	CLR_Pvalue	Pi_Pvalue	Fst_Pvalue	XPEHH_Pvalue	DCMS_value	DCMS_Pvalue	DCMS_qvalue
1	2740001	2790000	0.0390328	0.108509	0.00834935	0.0248313	11.6651	1.85581e-05	0.0273513
1	63200001	63250000	0.391981	0.0899582	0.0122884	0.00280354	11.1015	4.31364e-05	0.0497545
1	63220001	63270000	0.0390328	0.131281	0.0146255	0.00400034	12.5956	4.24635e-06	0.0117932
1	82840001	82890000	0.0390328	0.00988541	0.0654425	0.0522164	11.308	3.18033e-05	0.0411163
1	92800001	92850000	0.218322	0.495816	0.000998907	0.00660127	11.2618	3.40637e-05	0.0420311
1	97960001	98010000	0.649478	0.00201666	0.0134852	0.00482962	12.9433	2.38327e-06	0.00942328
3	99180001	99230000	0.0390328	0.246136	0.00764258	0.0166422	11.2626	3.40238e-05	0.0420311
4	28900001	28950000	0.891802	0.038637	0.00219571	0.000937653	12.1461	8.76946e-06	0.0169195
4	79420001	79470000	0.17969	0.285716	0.0124015	0.00119209	11.5577	2.1858e-05	0.0301229
4	79440001	79490000	0.17969	0.672905	0.000687926	0.000555995	13.2998	1.2987e-06	0.00677166
4	79460001	79510000	0.17969	0.604829	0.000329828	0.0004382	14.3778	1.88808e-07	0.00216033
6	20900001	20950000	0.400486	0.303055	0.00931057	0.000301557	11.9885	1.12455e-05	0.0202257
6	21000001	21050000	0.154854	0.173739	0.00543745	0.00137585	12.8293	2.88486e-06	0.0102042
6	37140001	37190000	0.343186	0.705916	0.000395793	0.00419352	11.1666	3.9205e-05	0.0462249
6	52600001	52650000	0.0390328	0.850362	9.42364e-05	0.0130376	12.8052	3.00274e-06	0.0102786
6	94720001	94770000	0.403794	0.256347	0.00426891	0.00157375	11.4114	2.72522e-05	0.0358098
6	94740001	94790000	0.403794	0.190334	0.00295903	0.00269516	11.5804	2.11165e-05	0.0294839
7	17000001	17050000	0.0390328	0.013457	0.0352162	0.0259339	12.2252	7.73322e-06	0.0160904
7	17020001	17070000	0.0390328	0.0155208	0.0648818	0.0197096	11.801	1.50585e-05	0.0234991
7	17040001	17090000	0.0390328	0.0178955	0.0979871	0.0114544	11.7744	1.56883e-05	0.0237824
7	18440001	18490000	0.0390328	0.264437	0.0154831	0.00419352	11.7762	1.56452e-05	0.0237824
7	18460001	18510000	0.0390328	0.471536	0.00239361	0.002469	13.0637	1.94469e-06	0.00859838
7	18480001	18530000	0.0390328	0.49525	0.00152663	0.00269516	13.29	1.32075e-06	0.00677166
7	18500001	18550000	0.0390328	0.406282	0.00174338	0.00512647	12.9238	2.46272e-06	0.00942328
7	18740001	18790000	0.118686	0.00143239	0.00919748	0.151631	12.6381	3.95968e-06	0.0117932
8	60720001	60770000	0.0390328	0.00997964	0.0167176	0.198787	11.2019	3.7216e-05	0.044877
9	38980001	39030000	0.0390328	0.00147009	0.0572392	0.00522541	15.0678	5.1073e-08	0.00102875
9	39000001	39050000	0.0390328	0.000395793	0.0581109	0.00958385	15.6325	1.67863e-08	0.000445321
9	39020001	39070000	0.0390328	0.000518301	0.0188096	0.00859908	16.4909	2.87366e-09	0.000101646
9	63800001	63850000	0.0390328	0.0134193	0.04668	0.00080101	15.0005	5.8168e-08	0.00102875
9	63880001	63930000	0.17969	0.0256041	0.0877813	0.000372234	13.1276	1.74447e-06	0.00806916
9	63900001	63950000	0.17969	0.0997211	0.106902	0.000216744	12.1983	8.07156e-06	0.0161515
9	63920001	63970000	0.344001	0.403035	0.0216744	0.000113084	11.9396	1.214e-05	0.0204483
9	63940001	63990000	0.54095	0.745665	0.00408044	5.183e-05	12.1315	8.97521e-06	0.0170072
9	63960001	64010000	0.54095	0.678361	0.00100833	3.76945e-05	13.8714	4.75317e-07	0.00398197
9	63980001	64030000	0.460279	0.610511	0.00038637	6.59655e-05	14.7223	9.89958e-08	0.00150071
9	64000001	64050000	0.731567	0.313383	0.000442911	9.42364e-05	14.3669	1.92639e-07	0.00216033
9	64020001	64070000	0.731567	0.344972	0.000499453	7.53891e-05	14.3371	2.03584e-07	0.00216033
9	64040001	64090000	0.731567	0.793217	0.00031098	8.48128e-05	12.966	2.29385e-06	0.00942328
9	104280001	104330000	0.101248	0.241622	0.0222587	0.00069735	12.2631	7.27836e-06	0.0157621
12	11260001	11310000	0.17969	0.0340476	0.00317577	0.00292133	13.9904	3.83683e-07	0.00370132
12	32060001	32110000	0.0390328	0.151787	0.00245957	0.0593501	11.5992	2.05218e-05	0.0290848
12	60940001	60990000	0.17969	0.453975	0.00878284	0.000881111	11.4985	2.39053e-05	0.0325219
12	60960001	61010000	0.0390328	0.711617	0.00304384	0.00144182	12.4681	5.22852e-06	0.0123294
12	60980001	61030000	0.0390328	0.892731	0.00172453	0.00020732	13.602	7.67083e-07	0.00508744
12	61000001	61050000	0.0390328	0.977195	0.00170568	0.00015549	12.4802	5.12706e-06	0.0123294
12	71020001	71070000	0.0390328	0.0010743	0.36183	0.0400317	11.6505	1.89765e-05	0.0275848
12	71960001	72010000	0.0390328	1.88472e-05	0.599551	0.370627	11.9469	1.2002e-05	0.0204483
12	72440001	72490000	0.0390328	0.000113084	0.0659655	0.721206	11.7513	1.62575e-05	0.0242981
12	72460001	72510000	0.0390328	7.53891e-05	0.0542802	0.655551	12.5333	4.70227e-06	0.0118805
13	43420001	43470000	0.249416	0.146736	0.00689811	0.00200724	11.972	1.15399e-05	0.020407
14	82300001	82350000	0.399671	0.0307871	0.087329	0.000937653	11.2469	3.48226e-05	0.0424735
15	48480001	48530000	0.317294	0.616797	0.0251329	2.82709e-05	12.3767	6.06368e-06	0.0136904
15	48500001	48550000	0.296737	0.496457	0.0115157	0.00010366	12.4225	5.63083e-06	0.0129895
15	48520001	48570000	0.296737	0.431537	0.00536206	0.000471182	11.9893	1.1232e-05	0.0202257
15	51460001	51510000	0.0390328	0.00230879	0.431057	0.00347733	12.8999	2.56333e-06	0.00942328
16	7940001	7990000	0.0390328	0.52591	0.0167081	0.00260093	11.1757	3.86846e-05	0.0461238
16	9020001	9070000	0.823259	0.187187	0.00281767	0.0004382	11.5981	2.05566e-05	0.0290848
16	8920001	8970000	0.916662	0.00776509	0.000753892	0.0141261	11.8385	1.42092e-05	0.0225047
16	44320001	44370000	0.17969	0.696869	0.0081703	0.000235591	11.8428	1.41136e-05	0.0225047
16	44380001	44430000	0.0390328	0.00114969	0.55862	0.0062573	12.5435	4.62448e-06	0.0118805
16	7920001	7970000	0.0390328	0.310156	0.00942365	0.00218157	12.5797	4.35838e-06	0.0117932
16	7900001	7950000	0.0390328	0.264286	0.0214671	0.000998907	12.7351	3.37392e-06	0.0111882
16	44340001	44390000	0.17969	0.337678	0.00548456	0.000188473	13.6433	7.132e-07	0.00504542
16	44360001	44410000	0.17969	0.00145124	0.00443854	0.000659655	17.6749	2.17561e-10	2.30865e-05
18	44600001	44650000	0.272216	0.13023	0.00383543	0.00173866	12.6142	4.11856e-06	0.0117932
18	44620001	44670000	0.272216	0.0682649	0.00726563	0.00304384	12.1869	8.21918e-06	0.0161515
19	27080001	27130000	0.0390328	0.000989483	0.112434	0.0857882	12.2908	6.96194e-06	0.015391
19	27500001	27550000	0.240482	0.00335482	0.0672095	0.0184986	11.4094	2.73344e-05	0.0358098
19	27520001	27570000	0.0976997	0.000650232	0.0446964	0.0231633	13.8569	4.87825e-07	0.00398197
19	27540001	27590000	0.0976997	0.00451393	0.0520939	0.0227157	12.1035	9.38201e-06	0.0174662
19	27900001	27950000	0.632534	0.131884	0.000565419	0.00260093	12.605	4.18157e-06	0.0117932
19	27920001	27970000	0.632534	0.183229	0.000339251	0.00134287	13.2816	1.3401e-06	0.00677166
19	27940001	27990000	0.480201	0.367183	0.00221456	0.000391081	12.4743	5.17665e-06	0.0123294
19	27960001	28010000	0.360313	0.278902	0.00838705	0.000348675	12.1936	8.13234e-06	0.0161515
19	27980001	28030000	0.224264	0.153332	0.0110162	0.000640808	12.6305	4.00946e-06	0.0117932
19	28000001	28050000	0.224264	0.0403191	0.0152003	0.00207791	12.5676	4.44545e-06	0.0117932
19	28020001	28070000	0.206477	0.0451534	0.00998907	0.00163029	13.1261	1.74896e-06	0.00806916
19	28040001	28090000	0.0822637	0.0769912	0.021043	0.00163029	12.8972	2.57527e-06	0.00942328
19	28060001	28110000	0.0390328	0.164075	0.018329	0.00102718	13.3564	1.17765e-06	0.00677166
19	28080001	28130000	0.0927099	0.213455	0.00792529	0.00260093	12.2302	7.67087e-06	0.0160904
19	28140001	28190000	0.0390328	0.0880075	0.0154171	0.0265229	11.2761	3.33506e-05	0.0420311
20	34680001	34730000	0.0390328	0.701723	0.00978175	0.000857552	11.9615	1.17309e-05	0.020407
20	34700001	34750000	0.0390328	0.597346	0.0145218	0.0019507	11.3006	3.21599e-05	0.0411163
21	6200001	6250000	0.0390328	0.154166	0.0281579	0.0090844	11.1587	3.96613e-05	0.046249
22	36840001	36890000	0.0390328	0.328772	0.000763316	0.0218205	12.6422	3.93345e-06	0.0117932
22	36860001	36910000	0.467258	0.303244	0.000433488	0.00859908	11.4707	2.49283e-05	0.0334844
22	54360001	54410000	0.222323	0.135173	0.0255569	0.000768027	11.8814	1.32925e-05	0.0217005
23	25580001	25630000	0.0390328	9.42364e-05	0.0118173	0.646147	13.7111	6.32602e-07	0.00479489
25	13460001	13510000	0.0390328	0.305976	0.000678503	0.060627	11.9142	1.26314e-05	0.0209434
29	27340001	27390000	0.0390328	0.475155	0.0332089	0.000122507	13.388	1.11483e-06	0.00677166
29	27420001	27470000	0.0390328	0.00361868	0.000725621	0.0300944	16.5284	2.655e-09	0.000101646
